# Supplementary material for: Benchmarking veterinary librarians’ participation in systematic reviews and scoping reviews
Source: J Med Libr Assoc. 2019 Oct 1;107(4):499–507. doi: 10.5195/jmla.2019.710 (PMC6774563; doi:10.5195/jmla.2019.710)
Supplement: Appendix B [file jmla-107-499-s002.xlsx]

## Sheet: FINAL_MyVet LibrarianSurvey_25 
Benchmarking veterinary librarians’ participation in systematic reviews and scoping reviews
Lorraine Toews, MLIS
APPENDIX B: Associated data
Date Submitted	Q1: Current job title	Q2a: ROLE: TEACH FORMAL CLASSES	Project Leader: Write Funding Grant	Project Manager	Literature searcher: Question Formulator	Literature searcher: Database Selector	Literature searcher: Search Strategy Developer	Reference Manager	Article Selector	Data Extractor	Article Appraiser	Data Synthesizer	Report Writer	Q2b: ROLE: PROVIDE ADVICE	Project Leader	Project Manager	Literature searcher: Question Formulator	Literature searcher: Database Selector	Literature searcher: Search Strategy Developer	Reference Manager	Article Selector	Data Extractor	Article Appraiser	Data Synthesizer	Report Writer	Q2c: ROLE: TEAM MEMBER	Project Leader	Project Manager	Literature searcher: Question Formulator	Literature searcher: Database Selector	Literature searcher: Search Strategy Developer	Reference Manager	Article Selector	Data Extractor	Article Appraiser	Data Synthesizer	Report Writer	Q3: TRAINING	Project Management	Formulating the Research Question	Selecting Databases	Developing, Conduting, Reporting Search Strategy	Tracking, De-duplicating References	Selecting Articles	Extracting Data	Assessing Quality of Included Studies	Synthesizing Results	Writing up Search Methods	Q4: What BARRIERS have limited your participation in systematic/scoping reviews?
Data in this column removed to anonymize data in compliance with institution research ethics board requirements	Data in this column removed to anonymize data in compliance with institution research ethics board requirements		No	No	No	No	No	No	No	No	No	No	No		No	No	Yes	Yes	Yes	No	No	No	No	No	No		No	No	No	No	No	No	No	No	No	No	No		Some	Some	Some	Some	Some	Some	None	Some	Some	Some	I have received few or no requests to participate in systematic/scoping reviews from veterinary faculty/students at my institution., Veterinary faculty/students at my institution rarely conduct systematic/scoping reviews , I don't have sufficient training
			No	No	No	No	No	No	No	No	No	No	No		No	No	Yes	Yes	Yes	Yes	No	No	No	No	No		No	No	No	No	No	No	No	No	No	No	No		Some	Pretty Good	Pretty Good	Pretty Good	Some	Some	Some	Pretty Good	Some	Some	I have received few or no requests to participate in systematic/scoping reviews from veterinary faculty/students at my institution.
			No	No	Yes	No	Yes	Yes	Yes	No	Yes	No	Yes		Yes	Yes	Yes	Yes	Yes	Yes	Yes	Yes	Yes	Yes	Yes		No	No	Yes	Yes	Yes	Yes	No	No	No	No	Yes		Pretty Good	Pretty Good	Pretty Good	Pretty Good	Some	Pretty Good	Pretty Good	Some	Pretty Good	Some	I don't have enough time
			No	No	Yes	Yes	Yes	Yes	No	Yes	Yes	No	No		No	No	Yes	Yes	Yes	Yes	Yes	Yes	Yes	Yes	Yes		No	No	Yes	Yes	Yes	Yes	Yes	No	No	No	Yes		Extensive	Extensive	Extensive	Extensive	Extensive	Extensive	Extensive	Extensive	Extensive	Extensive	Veterinary faculty/students at my institution rarely conduct systematic/scoping reviews
			No	No	Yes	Yes	Yes	Yes	Yes	No	No	No	No		No	No	Yes	Yes	Yes	Yes	Yes	No	Yes	No	No		No	No	No	No	No	No	No	No	No	No	No		Pretty Good	Pretty Good	Pretty Good	Pretty Good	Pretty Good	Pretty Good	Some	Pretty Good	Some	Some	I have received few or no requests to participate in systematic/scoping reviews from veterinary faculty/students at my institution., Veterinary faculty/students at my institution rarely conduct systematic/scoping reviews , It is not part of my assigned duties, I would be interested but I am not allowed as part of my role to participate in reviews. I can provide support in helping them develop the…
			No	No	Yes	Yes	Yes	Yes	Yes	No	No	No	No		No	No	Yes	Yes	Yes	Yes	Yes	No	Yes	No	No		No	No	Yes	Yes	Yes	Yes	Yes	No	No	No	No		None	Extensive	Extensive	Extensive	Some	Pretty Good	None	Some	Some	Some	I don't have sufficient training, I don't have enough time
			No	No	Yes	Yes	Yes	Yes	No	No	No	No	No		No	No	Yes	Yes	Yes	Yes	No	No	No	No	No		No	No	Yes	Yes	Yes	Yes	No	No	No	No	No		None	None	Some	Pretty Good	Some	None	None	None	None	None	I have received few or no requests to participate in systematic/scoping reviews from veterinary faculty/students at my institution.
			No	No	No	No	No	No	No	No	No	No	No		No	No	No	No	No	No	No	No	No	No	No		No	No	No	No	No	No	No	No	No	No	No		Some	Pretty Good	Pretty Good	Some	Pretty Good	Pretty Good	None	None	None	Some	One sentence redacted here in complaince with institutional ethics board requirements to anonymize data. My understanding is that several vet faculty/students are conducting systematic reviews or scoping reviews, and my goal is to start working with our SR Librarian and these faculty/students...
			No	No	Yes	Yes	Yes	No	No	No	Yes	No	No		No	No	Yes	Yes	Yes	No	Yes	No	Yes	No	No		No	No	No	Yes	Yes	No	Yes	No	Yes	No	No		None	Some	Pretty Good	Pretty Good	Some	Pretty Good	Some	Some	None	Some	I have received few or no requests to participate in systematic/scoping reviews from veterinary faculty/students at my institution., I don't have enough time
			No	No	Yes	Yes	Yes	Yes	Yes	Yes	Yes	Yes	Yes		Yes	Yes	Yes	Yes	Yes	Yes	Yes	Yes	Yes	Yes	Yes		Yes	Yes	Yes	Yes	Yes	Yes	Yes	Yes	Yes	Yes	Yes		Extensive	Extensive	Extensive	Extensive	Extensive	Extensive	Extensive	Extensive	Extensive	Extensive	Veterinary faculty/students at my institution rarely conduct systematic/scoping reviews
			No	No	Yes	Yes	Yes	Yes	No	No	Yes	No	Yes		No	No	Yes	Yes	Yes	Yes	No	No	No	No	Yes		No	No	Yes	Yes	Yes	Yes	Yes	No	No	No	Yes		No Response	Extensive	Extensive	Some	Some	None	None	Some	None	None	I don't have enough time
			No	No	Yes	Yes	Yes	Yes	Yes	No	No	No	No		No	No	Yes	Yes	Yes	Yes	Yes	No	Yes	No	Yes		No	No	Yes	Yes	Yes	Yes	Yes	No	Yes	No	Yes		Some	Extensive	Extensive	Extensive	Extensive	Extensive	Some	Pretty Good	Pretty Good	Extensive	No response
			No	No	Yes	Yes	Yes	Yes	No	No	No	No	No		No	No	Yes	Yes	Yes	Yes	Yes	No	Yes	No	No		No	No	No	No	No	No	No	No	No	No	No		None	Some	Pretty Good	Pretty Good	Some	Some	Some	Some	None	None	I have received few or no requests to participate in systematic/scoping reviews from veterinary faculty/students at my institution., It is not part of my assigned duties
			No	No	Yes	Yes	Yes	Yes	Yes	No	Yes	No	Yes		No	No	Yes	Yes	Yes	Yes	Yes	Yes	Yes	No	No		No	No	Yes	Yes	Yes	No	Yes	No	Yes	No	No		None	Pretty Good	Extensive	Extensive	Pretty Good	Pretty Good	Some	Pretty Good	Some	Pretty Good	I have received few or no requests to participate in systematic/scoping reviews from veterinary faculty/students at my institution., Veterinary faculty/students at my institution rarely conduct systematic/scoping reviews , I have worked on systematic reviews for faculty and graduate students in Nutrition but not in Vet Med.
			No	No	Yes	Yes	Yes	Yes	Yes	No	Yes	No	Yes		No	No	Yes	Yes	Yes	Yes	Yes	No	No	No	Yes		No	No	No	No	No	No	No	No	No	No	No		Some	Pretty Good	Pretty Good	Pretty Good	Some	Pretty Good	None	Some	None	Pretty Good	Systematic Reviews are relatively new. I have co-taught a 1.5 day workshop for the past 2 years (our 3rd will be this summer). I have not been formally included on a team, but have provided research consultations to faculty and students working on SRs (and one that is thinking about a scoping review, but has not yet started on that one).
			No	No	Yes	Yes	Yes	No	No	No	No	No	No		Yes	Yes	Yes	Yes	Yes	Yes	Yes	Yes	Yes	Yes	Yes		No	No	Yes	Yes	Yes	No	No	No	No	No	No		Some	Pretty Good	Extensive	Pretty Good	Some	Some	None	None	None	Pretty Good	I don't have sufficient training, It is not part of my assigned duties, I don't have enough time
			No	No	Yes	Yes	Yes	Yes	No	No	No	No	Yes		No	No	Yes	Yes	Yes	Yes	No	No	No	No	Yes		No	No	Yes	Yes	Yes	Yes	No	No	No	No	Yes		Some	Extensive	Extensive	Extensive	Extensive	Pretty Good	None	Some	Some	Pretty Good	I have received few or no requests to participate in systematic/scoping reviews from veterinary faculty/students at my institution., Veterinary faculty/students at my institution rarely conduct systematic/scoping reviews , I am relatively new to my institution - the aforementioned answers are in response to work with other faculties.
			No	No	No	No	No	No	No	No	No	No	No		No	No	Yes	Yes	Yes	No	No	No	No	No	No		No	No	No	No	No	No	No	No	No	No	No		Some	Some	Some	Some	Some	Some	Some	Some	Some	Some	I have received few or no requests to participate in systematic/scoping reviews from veterinary faculty/students at my institution., Veterinary faculty/students at my institution rarely conduct systematic/scoping reviews , I don't have sufficient training, It is a low priority service at my institution's library
			No	No	No	No	No	No	No	No	No	No	No		No	No	No	Yes	Yes	No	No	No	No	No	No		No	No	No	No	No	No	No	No	No	No	No		Pretty Good	Pretty Good	Pretty Good	Some	Some	None	None	None	None	None	I have received few or no requests to participate in systematic/scoping reviews from veterinary faculty/students at my institution., I don't have sufficient training, I do get requests for help with systematic reviews occasionally, but the person is seldom actually doing a systematic review. Most frequently they are working on the literature review for a thesis or dissertation or they are working…
			No	No	No	No	No	No	No	No	No	No	No		No	No	Yes	Yes	Yes	Yes	No	No	No	No	Yes		No	No	No	No	No	No	No	No	No	No	No		No Response	No Response	Some	Some	No Response	No Response	No Response	No Response	No Response	No Response	I have received few or no requests to participate in systematic/scoping reviews from veterinary faculty/students at my institution., Veterinary faculty/students at my institution rarely conduct systematic/scoping reviews
			No	No	Yes	Yes	Yes	Yes	Yes	No	Yes	No	No		Yes	Yes	Yes	Yes	Yes	Yes	Yes	No	Yes	No	No		No	No	Yes	Yes	Yes	Yes	No	No	No	No	No		Some	Extensive	Extensive	Extensive	Extensive	Pretty Good	None	Pretty Good	Some	Pretty Good	I have received few or no requests to participate in systematic/scoping reviews from veterinary faculty/students at my institution., Veterinary faculty/students at my institution rarely conduct systematic/scoping reviews
			Yes	Yes	Yes	Yes	Yes	Yes	Yes	No	No	No	Yes		Yes	Yes	Yes	Yes	Yes	Yes	Yes	Yes	Yes	Yes	Yes		Yes	Yes	Yes	Yes	Yes	Yes	Yes	No	No	No	Yes		Some	Pretty Good	Extensive	Extensive	Extensive	Pretty Good	Some	Some	Some	Pretty Good	I don't have enough time
			No	No	Yes	Yes	No	Yes	No	No	No	No	No		No	No	Yes	Yes	No	Yes	No	No	No	No	No		No	No	No	No	No	No	No	No	No	No	No		Some	Pretty Good	Pretty Good	Some	Pretty Good	Some	None	Some	None	None	I have received few or no requests to participate in systematic/scoping reviews from veterinary faculty/students at my institution., Veterinary faculty/students at my institution rarely conduct systematic/scoping reviews
			No	No	No	No	No	No	No	No	No	No	No		No	No	No	Yes	Yes	No	Yes	No	No	No	No		No	No	No	No	No	No	No	No	No	No	No		None	Some	Some	Some	None	None	None	None	None	None	I have received few or no requests to participate in systematic/scoping reviews from veterinary faculty/students at my institution., I don't have sufficient training
			No	No	No	No	No	No	No	No	No	No	No		No	No	Yes	Yes	Yes	Yes	No	No	No	No	No		No	No	No	No	No	No	No	No	No	No	No		None	Some	Some	Some	Pretty Good	None	None	None	None	None	I have received few or no requests to participate in systematic/scoping reviews from veterinary faculty/students at my institution., Veterinary faculty/students at my institution rarely conduct systematic/scoping reviews , I don't have sufficient training, I don't have enough time, It is a low priority service at my institution's library
[truncated: 2 more columns]
